# Supplementary material for: Humanized NSG Mouse Models as a Preclinical Tool for Translational Research in Inflammatory Bowel Diseases
Source: Int J Mol Sci. 2023 Aug 2;24(15):12348. doi: 10.3390/ijms241512348 (PMC10418464; doi:10.3390/ijms241512348)
Supplement: Supplementary file 1 [file ijms-24-12348-s001.zip]

Archive with 2 entries (2 files):
- Table S1 Complete data set.xlsx
- Table S2. Antibodies used for IHC ICC.pdf
