# Supplementary material for: Humanized NSG Mouse Models as a Preclinical Tool for Translational Research in Inflammatory Bowel Diseases
Source: Int J Mol Sci. 2023 Aug 2;24(15):12348. doi: 10.3390/ijms241512348 (PMC10418464; doi:10.3390/ijms241512348)
Supplement: Supplementary file 1 [file ijms-24-12348-s001.zip › Table S1 Complete data set.xlsx]

## Sheet: Tabelle1
Donor	Treatment	Clinical Score	Histological Score	Colon Score	IL6	TGFß	MCP-3	CRP	HGF
UC 1	UC-Challenged	0	2	1
UC 1	UC-Challenged	1	2	1
UC 1	UC-Challenged	0	2	1
UC 1	UC-Challenged	0	3	1
UC 1	UC-Challenged	3	3	0
UC 1	UC-Uncallenged	0	0	0
UC 1	UC-Uncallenged	0	2	0
UC 1	UC-Uncallenged	0	0	0
UC 1	UC-Uncallenged	0	2	0
UC 1	UC-Uncallenged	0	0	1
UC 2	UC-Challenged	1	2	1
UC 2	UC-Challenged	11	2	5
UC 2	UC-Challenged	2	3	5
UC 2	UC-Challenged	6	5	5
UC 2	UC-Challenged	7	2	2
UC 2	UC-Uncallenged	2	0	0
UC 2	UC-Uncallenged	1	0	1
UC 2	UC-Uncallenged	0	0	1
UC 2	UC-Uncallenged	1	0	1
UC 2	UC-Challenged	11
UC 4	UC-Uncallenged	1	0	3		31	487	10029	3.99723
UC 4	UC-Uncallenged	1	1	2		21	296.5	7452	3.99066
UC 4	UC-Uncallenged	4	1	1	8	20.5	782.5	8138	2.47123
UC 4	UC-Uncallenged	0	1	1	6	23	2296.5	9430.5	3.55723
UC 4	UC-Uncallenged	0	0	1	5	16.5	656	6395	5.01523
UC 4	UC-Uncallenged	0	1	1	5	22	708	9107	2.45466
UC 4	UC-Challenged	0	4	5	0	19	854	5933	1.43352
UC 4	UC-Challenged	1	4	2	12	16	1588	8130	3.05352
UC 4	UC-Challenged	1	3	5	3	25	2380	11217	5.92952
UC 4	UC-Challenged	3	4	2	10	20	522	7193.5	1.49066
UC 4	UC-Challenged	0	4	1	10	21	2905.5	11731	2.4858
UC 4	UC-Challenged	4	6	4	7	25.5	6498.5	10777	8.91752
UC 3	UC-Challenged	6	5	5	11	22.5	7232	10670	3.88638
UC 3	UC-Challenged	3	5	3	0	26	2019	7514	2.89095
UC 3	UC-Challenged	1	3	2	6	22	341	9720.5	1.96838
UC 3	UC-Challenged	5	3	4	16	23	756	9330	3.6398
UC 3	UC-Challenged	1	3	1	0	15	45	873	0.547233
UC 3	UC-Challenged	1	1	1	0	20	389.5	7767	2.07438
UC 3	UC-Uncallenged	0	1	0		21	621	7206	6.0418
UC 3	UC-Uncallenged	0	1	0		18	293.5	8313	2.86209
UC 3	UC-Uncallenged	1		0	0	15	68	1546	0.480662
UC 3	UC-Uncallenged	1		1	6	19	469	5559	2.79266
UC 3	UC-Uncallenged	1	0	0	10	18	219	4377	0.69409
UC 3	UC-Uncallenged	0	0	0	4	18	237	5306.5	1.6758
UC 5	UC-Challenged	3	0	1	75.5	40	237.5	3702
UC 5	UC-Challenged	3	2	1	39	25	78.5	7753
UC 5	UC-Challenged	5	2	2	38	17	21.5	521
UC 5	UC-Challenged	2	3	1	28	29	48	6498
UC 5	UC-Challenged	3	3	2	20	44	108	3255
UC 5	UC-Challenged	3	0	1	33	24	46	4554.5
UC 6	UC-Challenged	5	6	7	1045	22	6413	9647.5	5.52152
UC 6	UC-Challenged	5	5	7	3328.5	36.5	8541	9957	5.04809
UC 6	UC-Challenged	3	8	7	759.5	25.5	5452	12349	6.4038
UC 6	UC-Challenged	4	5	4	470	35	6737.5	12256	0.26009
UC 6	UC-Challenged	4	6	4	15044	24	10735	13381.5	10.9489
UC 6	UC-Challenged	1	4	5	614	29	5336	13003	4.91038
UC 6	UC-Challenged	0	2	5	12381	27	10564	11764.5	10.0404
UC 7	UC-Challenged	0	2	2	90	27	29	5860	10.0724
UC 7	UC-Challenged	1	2	2	29	36	850	12011.5	7.82209
UC 7	UC-Challenged	1	2	2	22.5	34	162.5	8880	4.92152
UC 7	UC-Challenged	0	2	2	97	24	744	8863	4.07809
UC 7	UC-Challenged	2	2	2	23.5	30	93	8958	3.59952
UC 7	UC-Challenged	5
CD1	CD-Challenged	2	3	2	26	25	44	2456	33.7502
CD1	CD-Challenged	3	4	6	46	20.5	331	5046	58.6788
CD1	CD-Challenged	1	2	2	20	21	31	1496	13.2145
CD1	CD-Challenged	1	5	6	171	30.5	1873	5632.5	48.9288
CD1	CD-Challenged	2	1	2	23.5	37.5	45	2995.5	20.5716
CD1	CD-Challenged	0	3	2	20	29.5	56	1584	16.3573
CD1	CD-Uncallenged	0	1	0	19	22	28	450.5	12.8216
CD1	CD-Uncallenged	0		0	20	31	34.5	1499	11.6431
CD1	CD-Uncallenged	0	0	0	26	16	66	2836	46.2145
CD1	CD-Uncallenged	0	1		22	25.5	46	2638	32.1073
CD1	CD-Uncallenged	0	0	0	21	24	27	2816	19.3573
CD1	CD-Uncallenged	1	0	0	34	27	879	2950	16.8931
CD2	CD-Challenged	3	2	1	17	26	29	2419	29.3573
CD2	CD-Challenged	0	1	1	21	29	107	2238	27.1431
CD2	CD-Challenged	4	3	0	23.5	31	33	982.5	11.8216
CD2	CD-Challenged	2	3	1	29	30	47	2681	31.3216
CD2	CD-Challenged	1	9	5	481	39.5	1456	5437	77.0716
CD2	CD-Challenged	0	3	1	28	41	23	2709	17.2502
CD3	CD-Challenged	0	3	2	25	29	54	917
CD3	CD-Challenged	1	3	2	24	21.5	39	1623.5
CD3	CD-Challenged	1	3	2	22	27	27	839
CD3	CD-Challenged	1	3	4	23	25.5	22	459.5
CD3	CD-Challenged	0	3	2	23	22	21	2144
CD3	CD-Challenged	1	1	2	25	30.5	54.5	2034.5
CD3	CD-Uncallenged	1	3	2	21	24	20	1131
CD3	CD-Uncallenged	1	3	2	22	32	54	1647.5
CD3	CD-Uncallenged	0	3	2	21	25	20	633.5
CD3	CD-Uncallenged	0	3	2	20	32	33	1292.5
CD3	CD-Uncallenged	1	3	2	19	30.5	32	1106.5
CD3	CD-Uncallenged	1	4	2	20	26	32	862
CD4	CD-Uncallenged	1		3	29	32	310	4880	31.1788
CD4	CD-Challenged	5	5	4	37	35	684.5	3869	24.6431
CD4	CD-Challenged	1		3	25.5	25.5	234	4273	29.5002
CD4	CD-Challenged	1	5	3	28	33	571	3282	29.9645
CD4	CD-Challenged	4		2	24	26	77	2588	18.0002
CD4	CD-Challenged	1		2	19	23	30	1197	12.9288
CD4	CD-Uncallenged	0	6	3	20	33.5	62	2710.5	24.3931
CD4	CD-Uncallenged	1		2	20	33	24	3051	17.1431
CD4	CD-Uncallenged	1		1	19	27.5	55	2774	19.6788
CD4	CD-Uncallenged	0	5	1	21.5	34	57	3475.5	21.6073
CD4	CD-Uncallenged	0	4	1	25	18	37.5	2945	25.0002
CD4	CD-Uncallenged	0		2	22	20	39.5	2686	18.6073
CD5	CD-Uncallenged	2	7	4		40.5	5972	11733.5	123.5
CD5	CD-Uncallenged	1	6	4		43	3884.5	11113	105.643
CD5	CD-Uncallenged	1	5	5		35.5	4346.5	9757	87.1073
CD5	CD-Uncallenged	3	4	6		27.5	927	4499	86.3573
CD5	CD-Uncallenged	4	5	5		36	1063	8131	51.7859
CD5	CD-Uncallenged	1	7	4		77	772	5512	129.679
Non-IBD 1	non-IBD-Challenged	2	0	1
Non-IBD 1	non-IBD-Challenged	3	1	1
Non-IBD 1	non-IBD-Challenged	2	0	1
Non-IBD 1	non-IBD-Challenged	1	0	1
Non-IBD 1	non-IBD-Uncallenged	1	0	1
Non-IBD 1	non-IBD-Uncallenged	0	0	1
Non-IBD 1	non-IBD-Uncallenged	1	0	0
Non-IBD 1	non-IBD-Uncallenged	0	0	1
Non-IBD 2	non-IBD-Challenged	3	2	0
Non-IBD 2	non-IBD-Challenged	4	2	0
Non-IBD 2	non-IBD-Challenged	4	1	0
Non-IBD 2	non-IBD-Challenged	7		4
Non-IBD 2	non-IBD-Uncallenged	3	1	0
Non-IBD 2	non-IBD-Uncallenged	0		0
Non-IBD 2	non-IBD-Uncallenged	0	0	0
Non-IBD 2	non-IBD-Uncallenged	0	0	0
